# Supplementary material for: Utility of a Molecular Signature for Predicting Recurrence and Progression in Non-Muscle-Invasive Bladder Cancer Patients: Comparison with the EORTC, CUETO and 2021 EAU Risk Groups
Source: Int J Mol Sci. 2022 Nov 21;23(22):14481. doi: 10.3390/ijms232214481 (PMC9696895; doi:10.3390/ijms232214481)
Supplement: Supplementary file 1 [file ijms-23-14481-s001.zip]

Archive with 1 entries (1 files):
- ijms-2020512-supplementary.pdf
